# Supplementary material for: Impact of Melatonin on RAW264.7 Macrophages during Mechanical Strain
Source: Int J Mol Sci. 2022 Nov 2;23(21):13397. doi: 10.3390/ijms232113397 (PMC9655379; doi:10.3390/ijms232113397)
Supplement: Supplementary file 1 [file ijms-23-13397-s001.zip]

Archive with 1 entries (1 files):
- ijms-1942335-supplementary.pdf
